# Supplementary material for: map3k1 suppresses terminal differentiation of migratory eye progenitors in planarian regeneration
Source: PLoS Genet. 2025 Mar 17;21(3):e1011457. doi: 10.1371/journal.pgen.1011457 (PMC11981174; doi:10.1371/journal.pgen.1011457)
Supplement: S1 Table — (XLSX) [file pgen.1011457.s005.xlsx]

## Sheet: Sheet1
Gene Name	dd_Smed_v6 ID	Primer 1	Primer 2
map3k1	dd_Smed_v6_5198_0_1	tgtgcagaaaatcatggcct	tcataggctggctcaggagt
map2k6-1	dd_Smed_v6_1286_0_1	cagattcacccacgactcct	tcgatcaatgaagacgaccaa
map2k6-2	dd_Smed_v6_2106_0_1	cggaagttcaagttaatggtgag	caaagtcttacacgcgcaga
map2k4	dd_Smed_v6_3173_0_1	aagctggagctccaccgcgg	gggcgaattgggtaccggg
map2k1	dd_Smed_v6_3518_0_1	aatcataccgcgacaaagcc	cgttgaggagatttcgcagg
map2k7	dd_Smed_v6_3580_0_1	cgagtgaggtgtggatttgc	aatgacaacgaggctgagga
map2k3	dd_Smed_v6_4722_0_1	aagctggagctccaccgcgg	gggcgaattgggtaccggg
map2k2	dd_Smed_v6_5742_0_1	acttgaatcgacccgtcagt	caatagagtccgcggcaatg
map2k5	dd_Smed_v6_8370_0_1	aagctggagctccaccgcgg	gggcgaattgggtaccggg
wntA (wnt11-6)	dd_Smed_v6_4877_0_1	tgatgaagccttcgttgattt	tccaattgtgcaatgattcg
ndk	dd_Smed_v6_11285_0_1	gcacaataccgattgtcaaaccct	ggcttgataatggctaactggt
notum	dd_Smed_v6_2418_0_1	aaaatttctgaggatcgaaaaa	tgaagctagatttatgtgaaaaacca
sfrp1	dd_Smed_v6_13985_0_1	ttgaattcatggaaatgaccaa	aatcaatgaaatgttttgttgtga
ndl3	dd_Smed_v6_6604_0_1	ttattgacagtaggaaccaaagcc	atcctgaatcaagtcaacgcca
wnt1 (wntp-1)	dd_Smed_v6_28398_0_1	ggcgcttccatttgtttacc	gaagccctgataaaacaagca
fzd-4	dd_Smed_v6_11650_0_1	ggaatagcccaactcaccaa	tgccgaatttagttggaagc
wntP-2	dd_Smed_v6_7326_0_1	aacgcattagcattcataccg	aatgcaaattttggaatctga
p38a	dd_Smed_v6_1272_0_1	ctccatcatctgtctgtgagga	catctgtctgcctcgctaga
p38b	dd_Smed_v6_9252_0_1	gccacggtagtcaaggatct	tcatgcaatcccatattccatct
JNK	dd_Smed_v6_5924_0_1	gccattaaagcgtcattccg	tattggttccggtgcacaag
