# Supplementary material for: map3k1 suppresses terminal differentiation of migratory eye progenitors in planarian regeneration
Source: PLoS Genet. 2025 Mar 17;21(3):e1011457. doi: 10.1371/journal.pgen.1011457 (PMC11981174; doi:10.1371/journal.pgen.1011457)
Supplement: S2 Table — (XLSX) [file pgen.1011457.s006.xlsx]

## Sheet: Sheet1
Table S2. Jaccard index calculation comparing automated versus manual cell counting
Image Name	True Positives (TP)	False Negative (FN)	False Positive (FP)	Total Cells (TP+FN+FP)	Jaccard Index
Control(RNAi) Sample 1	9	5	0	14	0.642857
Control(RNAi) Sample 2	5	2	1	8	0.625
Control(RNAi) Sample 3	11	10	2	23	0.478261
Control(RNAi) Sample 4	10	11	1	22	0.454545
Control(RNAi) Sample 5	8	6	4	18	0.444444
Control(RNAi) Sample 6	10	2	3	15	0.666667
map3k1(RNAi) Sample 1	34	10	11	55	0.618182
map3k1(RNAi) Sample 2	19	15	0	34	0.558824
map3k1(RNAi) Sample 3	19	20	4	43	0.44186
map3k1(RNAi) Sample 4	33	11	14	58	0.568966
map3k1(RNAi) Sample 5	9	21	0	30	0.3
map3k1(RNAi) Sample 6	19	21	3	43	0.44186
