# Supplementary material for: map3k1 suppresses terminal differentiation of migratory eye progenitors in planarian regeneration
Source: PLoS Genet. 2025 Mar 17;21(3):e1011457. doi: 10.1371/journal.pgen.1011457 (PMC11981174; doi:10.1371/journal.pgen.1011457)
Supplement: S3 Table — Each tab is labeled with the figure subpanel relevant for the data therein. (XLSX) [file pgen.1011457.s007.xlsx]

## Sheet: Fig2A
Normalized numbers of cintillo+ cells in Fig 2A
										Summary for graphing
RNAi Condition	cintillo Cells	Area uM	cintillo/area uM	cintillo/area mm	Averge cintillo/Area (mm)					Control	map3k1	ndk
Control										0.062	0.025	0.093
Unc22(RNAi) W1	46	745111	6.17357e-05	0.0617357						0.08	0.034	0.146
Unc22(RNAi) W2	46	576487	7.97936e-05	0.0797936						0.047	0.022	0.128
Unc22(RNAi) W3	48	1.01492e+06	4.72946e-05	0.0472946						0.086	0.039	0.021
Unc22(RNAi) W4	35	404978	8.64244e-05	0.0864244						0.012	0.082	0.101
Unc22(RNAi) W5	44	3.81576e+06	1.15311e-05	0.0115311						0.042	0.098	0.126
Unc22(RNAi) W6	43	1.02441e+06	4.19754e-05	0.0419754						0.023	0.054
Unc22(RNAi) W7	42	1.86131e+06	2.25647e-05	0.0225647						0.064	0.084
Unc22(RNAi) W8	53	825226	6.42249e-05	0.0642249	0.0642249						0.085
											0.063
Map3k1
MAP3K(RNAI) W1	29	1.14592e+06	2.53073e-05	0.0253073						p-value from 2 tailed t-tests
MAP3K(RNAI) W2	60	1.77871e+06	3.37324e-05	0.0337324						cntl:map3k1	0.611319
MAP3K(RNAI) W3	50	2.27159e+06	2.2011e-05	0.022011						cntl:ndk	0.03937
MAP3K(RNAI) W4	64	1.62593e+06	3.93621e-05	0.0393621
MAP3K(RNAI) W5	55	669281	8.21777e-05	0.0821777
MAP3K(RNAI) W6	54	548890	9.83803e-05	0.0983803
MAP3K(RNAI) W7	63	1.1675e+06	5.39614e-05	0.0539614
MAP3K(RNAI) W8	54	646298	8.35528e-05	0.0835528
MAP3K(RNAI) W9	57	666951	8.54635e-05	0.0854635
MAP3K(RNAI) W10	50	795249	6.28734e-05	0.0628734	0.0586822
ndk
ndk(RNAi) W1	50	678310
ndk(RNAi) W3	53	570048	9.29747e-05	0.0929747
ndk(RNAi) W4	44	301123	0.00014612	0.14612
ndk(RNAi) W5	45	350950	0.000128223	0.128223
ndk(RNAi) W6	39	1.87013e+06	2.08541e-05	0.0208541
ndk(RNAi) W7	44	437044	0.000100676	0.100676
ndk(RNAi) W9	51	404509	0.000126079	0.126079	0.102488

## Sheet: Fig2B
Size of GluR staining in the head, in Figure 2B
Sample	GluR expression Length	Body Length	GluR:Body Ratio	2-tailed T-Test				Summary for graphing
Control
unc22RNAi_GluRDIG_W1	284.036	1745.8	0.162696					Control	map3k-1(RNAi)	ndk(RNAi)
unc22RNAi_GluRDIG_W2	359.845	2185.77	0.164631					0.162696	0.196024	0.662521
unc22RNAi_GluRDIG_W3	297.881	1483.93	0.200738					0.164631	0.135777	0.595317
unc22RNAi_GluRDIG_W4	266.218	1620.38	0.164294					0.200738	0.158178	0.513867
unc22RNAi_GluRDIG_W5	303.704	1508.65	0.201308					0.164294	0.215296	0.599381
unc22RNAi_GluRDIG_W6	371.97	2296.46	0.161976					0.201308	0.141188	0.617298
unc22RNAi_GluRDIG_W7	379.246	2238.54	0.169417					0.161976	0.142019	0.642495
unc22RNAi_GluRDIG_W8	319.639	1758.72	0.181745					0.169417	0.162064	0.620325
								0.181745	0.125262
									0.411884
							2-tailed t-test		0.70919	4.56326e-08
map3k1 RNAi								Notes: set scale (100um)> measure tip of head to the most posterior GluR > measure length of the whole worm
MAP3K1RNAi_GluRDIG_W1	230.769	1177.25	0.196024
MAP3K1RNAi_GluRDIG_W2	267.95	1973.45	0.135777
MAP3K1RNAi_GluRDIG_W3	216.185	1366.72	0.158178
MAP3K1RNAi_GluRDIG_W4	230.77	1071.88	0.215296
MAP3K1RNAi_GluRDIG_W5	305.278	2162.2	0.141188
MAP3K1RNAi_GluRDIG_W6	228.426	1608.41	0.142019
MAP3K1RNAi_GluRDIG_W7	235.671	1454.18	0.162064
MAP3K1RNAi_GluRDIG_W8	261.529	2087.85	0.125262	cntl:map3k1
MAP3K1RNAi_GluRDIG_W9	198.779	482.609	0.411884	0.70919
ndk RNAi
ndk_GluRDIG_W1	1550.32	2340.02	0.662521
ndk_GluRDIG_W2	1459.64	2451.88	0.595317
ndk_GluRDIG_W3	894.095	1739.94	0.513867
ndk_GluRDIG_W4	777.134	1296.56	0.599381
ndk_GluRDIG_W5	1230.21	1992.9	0.617298
ndk_GluRDIG_W6	1015.86	1581.11	0.642495	cntl:ndk
ndk_GluRDIG_W7	1205.34	1943.07	0.620325	4.56326e-08

## Sheet: Fig2C
Measurements of relative PCG expression domain sizes with respect to body length in Figure 2C
foxD FISH	FoxD length	Body Length	FoxD:Body	2 tailed t-test
unc_FoxDDIG_W1	96.353	1640.03	0.0587509
unc_FoxDDIG_W2	78.366	1353.55	0.0578967
unc_FoxDDIG_W3	69.367	1568.88	0.0442144
unc_FoxDDIG_W4	111.677	3053.75	0.0365704
unc_FoxDDIG_W5	112.643	3091.28	0.0364389
unc_FoxDDIG_W6	71.417	1809.16	0.0394753
unc_FoxDDIG_W7	118.575	2330.29	0.0508842
unc_FoxDDIG_W8	126.818	3056.99	0.0414847
unc_FoxDDIG_W9	66.282	2740.7	0.0241844
unc_FoxDDIG_W10	63.49	2678.38	0.0237046
map3k1_FoxDDIG_W1	21.762	742.128	0.0293238
map3k1_FoxDDIG_W2	62.248	1925.01	0.0323365
map3k1_FoxDDIG_W3	62.172	2079.44	0.0298985
map3k1_FoxDDIG_W4	77.058	1799.45	0.042823
map3k1_FoxDDIG_W5	150.022	1776.52	0.0844472
map3k1_FoxDDIG_W6	65.535	1565.53	0.0418612
map3k1_FoxDDIG_W7	76.727	1757.62	0.043654	0.801411
notum FISH	notum Length	Body length	Ratio	2 tailed t-test
unc22RNAi_notumDIG_W1	172.974	1970.26	0.0877927
unc22RNAi_notumDIG_W2	214.665	2275.78	0.0943258
unc22RNAi_notumDIG_W3	198.692	2241.04	0.0886605
unc22RNAi_notumDIG_W4	138.822	1185.14	0.117136
unc22RNAi_notumDIG_W5	269.736	2494.04	0.108152
unc22RNAi_notumDIG_W6	283.662	1680.61	0.168785
unc22RNAi_notumDIG_W7	411.111	2273.17	0.180853
MAP3K1RNAi_notumDIG_W1	291.095	2233.28	0.130344
MAP3K1RNAi_notumDIG_W2	416.759	2487.63	0.167532
MAP3K1RNAi_notumDIG_W3	126.596	1362.16	0.092938
MAP3K1RNAi_notumDIG_W4	246.854	2207.59	0.111821
MAP3K1RNAi_notumDIG_W5	175.566	2330.86	0.0753223
MAP3K1RNAi_notumDIG_W6	335.032	2453.28	0.136565
MAP3K1RNAi_notumDIG_W7	262.653	2443.61	0.107486
MAP3K1RNAi_notumDIG_W8	303.331	1766.27	0.171736	0.860072
sfrp-1 FISH	sfrp1 length	body length	Ratio	2 tailed t-test
unc_sfrp1DIG_W1	46.305	1552.8	0.0298204
unc_sfrp1DIG_W2	49.302	1175.58	0.0419384
unc_sfrp1DIG_W3	29.121	961.965	0.0302724
unc_sfrp1DIG_W4	69.625	2213.97	0.031448
unc_sfrp1DIG_W5	65.654	2730.83	0.0240418
unc_sfrp1DIG_W6	69.466	2614.85	0.026566
unc_sfrp1DIG_W7	65.08	2067.45	0.0314783
unc_sfrp1DIG_W8	47.27	1911.33	0.0247315
map3k1_sfrp1DIG_W1	51.779	1591.92	0.0325261
map3k1_sfrp1DIG_W2	62.994	1920.92	0.0327936
map3k1_sfrp1DIG_W3	57.163	1846.56	0.0309565
map3k1_sfrp1DIG_W4	39.336	1214.53	0.0323879
map3k1_sfrp1DIG_W5	50.018	1140.74	0.0438471
map3k1_sfrp1DIG_W6	67.267	2171.33	0.0309797
map3k1_sfrp1DIG_W7	62.17	1864.29	0.0333479
map3k1_sfrp1DIG_W8	41.788	1276.43	0.0327383	0.164146
ndk FISH	ndk length	body length	Ratio	Average Ratio	Ttest
unc22RNAi_ndkDIG_W1	339.333	2204.74	0.153911
unc22RNAi_ndkDIG_W2	328.226	2444.72	0.134259
unc22RNAi_ndkDIG_W3	302.353	2556.95	0.118248
unc22RNAi_ndkDIG_W4	433.539	2959.52	0.14649
unc22RNAi_ndkDIG_W5	418.364	2757.03	0.151744
unc22RNAi_ndkDIG_W6	360.986	3412.98	0.105769
unc22RNAi_ndkDIG_W7	448.889	2715.88	0.165283
unc22RNAi_ndkDIG_W8	442.545	3275.7	0.135099
unc22RNAi_ndkDIG_W9	348.412	1662.83	0.20953	0.146704
map3k1RNAi_ndkDIG_W1	298.064	1447.3	0.203337
map3k1RNAi_ndkDIG_W2	383.138	2750.62	0.139291
map3k1RNAi_ndkDIG_W3	406.079	3125.84	0.129911
map3k1RNAi_ndkDIG_W4	377.314	3152.43	0.11969
map3k1RNAi_ndkDIG_W5	333.333	2150.8	0.154981
map3k1RNAi_ndkDIG_W6	340.029	2208.89	0.153937
map3k1RNAi_ndkDIG_W7	393.775	2473.45	0.159201
map3k1RNAi_ndkDIG_W8	266.104	1700.27	0.156507
map3k1RNAi_ndkDIG_W9	371.334	2163.33	0.171649
map3k1RNAi_ndkDIG_W10	337.844	1661.5	0.171649	0.156015	0.465969
ndl-5 FISH	ndl5 length	worm length	Ratio	Average Ratio	T-Test
map3k1_ndl5DIG_W1	548.222	1841.97	0.297628
map3k1_ndl5DIG_W2	628.647	2149.81	0.292419
map3k1_ndl5DIG_W3	460.239	1565.74	0.293944
map3k1_ndl5DIG_W4	544.986	1711.15	0.318491	0.300621
unc_ndl5DIG_W1	447.548	1491.93	0.29998
unc_ndl5DIG_W2	697.528	2380.42	0.293027
unc_ndl5DIG_W3	664.02	2592.15	0.256166
unc_ndl5DIG_W4	581.637	2310.78	0.251706
unc_ndl5DIG_W5	815.11	3117.9	0.261429
unc_ndl5DIG_W6	586.942	2480.72	0.236601
unc_ndl5DIG_W7	661.229	3025.03	0.218586
unc_ndl5DIG_W8	679.059	2735.03	0.248282	0.258222	0.00386408
ndl-3 FISH	ndl3 length	body length	Ratio	Average Ratio	T-Test
unc22_ndl3DIG_W1	1092.5	2374.95	0.460011
unc22_ndl3DIG_W2	1300.94	3877.97	0.335469
unc22_ndl3DIG_W3	558.576	1761.96	0.31702
unc22_ndl3DIG_W4	635.737	1480.58	0.429384
unc22_ndl3DIG_W5	1138.48	2634.82	0.432091
unc22_ndl3DIG_W6	1491.81	2965.58	0.503041
unc22_ndl3DIG_W7	1275.32	2923.05	0.436298
unc22_ndl3DIG_W8	752.961	1647.57	0.457013
unc22_ndl3DIG_W9	972.089	2528.56	0.384443
unc22_ndl3DIG_W10	627.29	1177.73	0.532625	0.42874
map3k1_ndl3DIG_W1	874.628	1700.46	0.514348
map3k1_ndl3DIG_W2	913.995	2611.59	0.349976
map3k1_ndl3DIG_W3	1068.42	2686.38	0.397719
map3k1_ndl3DIG_W4	795.857	2230.41	0.35682
map3k1_ndl3DIG_W5	1024.74	2392.9	0.428243
map3k1_ndl3DIG_W6	915.273	2217.8	0.412693
map3k1_ndl3DIG_W7	897.395	2395.06	0.374686
map3k1_ndl3DIG_W8	632.759	1408.84	0.449136
map3k1_ndl3DIG_W9	703.928	1613.91	0.436162	0.413309	0.581433
wnt1 FISH	wnt1 length	body length	Ratio	Avg	tttest
unc22 Tk W1	0.583	21.157	0.0275559
unc22 Tk W2	2.013	14.813	0.135894
unc22 Tk W3	1.459	14.981	0.09739
unc22 Tk W4	2.015	12.768	0.157816
unc22 Tk W5	1.92	13.831	0.138819
unc22 Tk W6	1.734	13.612	0.127388
unc22 Tk W7	1.292	26.3	0.0491255
unc22 Tk W8	2.095	17.513	0.119625
unc22 Tk W9	2.815	25.334	0.111115	0.107192	0.749575
map3k1 Tk W1	1.68	15.66	0.10728
map3k1 Tk W2	2.238	17.288	0.129454
map3k1 Tk W3	1.59	14.23	0.111736
map3k1 Tk W4	1.834	18.463	0.0993338
map3k1 Tk W5	1.389	13	0.106846
map3k1 Tk W6	1.66	18.148	0.0914701
map3k1 Tk W7	1.528	13.851	0.110317
map3k1 Tk W8	0.807	13.642	0.0591555	0.101949
fzd4 FISH	fzd4 length	body length	Ratio	Average	T-Test
unc22_fzd4DIG_W1	504.891	2094.99	0.241
unc22_fzd4DIG_W2	770.006	3116.32	0.247088
unc22_fzd4DIG_W3	637.573	2016.92	0.316113
unc22_fzd4DIG_W4	426.065	1652.89	0.25777
unc22_fzd4DIG_W5	544.978	2259.59	0.241185
unc22_fzd4DIG_W6	556.471	2883.84	0.192962
unc22_fzd4DIG_W7	839.586	2558.77	0.328121
unc22_fzd4DIG_W8	507.885	1394.47	0.364213	0.273556
map3k1_fzd4DIG_W1	971.836	1958.96	0.496098
map3k1_fzd4DIG_W2	695.122	2401.61	0.28944
map3k1_fzd4DIG_W3	696.803	2550.45	0.273207
map3k1_fzd4DIG_W4	836.806	2720.07	0.307642
map3k1_fzd4DIG_W5	507.516	1819.87	0.278874
map3k1_fzd4DIG_W6	387.813	1452.9	0.266923
map3k1_fzd4DIG_W7	1047.69	3721.74	0.281506
map3k1_fzd4DIG_W8	523.535	2295.83	0.228038
map3k1_fzd4DIG_W9	260.589	1121.92	0.232271	0.294889	0.531641
wntP-2 FISH	wntp2 length	body length	Ratio	Average	T-Test
unc22RNAi_wntp2DIG_W1	1742.83	2439.01	0.714567
unc22RNAi_wntp2DIG_W2	1285.86	1852.09	0.694275
unc22RNAi_wntp2DIG_W3	937.68	1124.19	0.834091
unc22RNAi_wntp2DIG_W4	1829.84	2295.27	0.79722	0.760038
MAP3K1RNAi_wntp2DIG_W1	1698.66	2300.4	0.73842
MAP3K1RNAi_wntp2DIG_W2	1498.43	2228.03	0.672537
MAP3K1RNAi_wntp2DIG_W3	2407.99	2892.03	0.832632
MAP3K1RNAi_wntp2DIG_W4	1477.09	1770.89	0.834096
MAP3K1RNAi_wntp2DIG_W5	1433.29	1949.03	0.735387	0.762614	0.956579

## Sheet: Fig4C
Quantification of opsin+ eye cell numbers in Fig 4C
Condition	animal number	eye image ID	side of animal imaged	number of opsin+ cells on the imaged side	total opsin+ cells per animal (L+R)						Summary for graphing
unc RNAi	8	eye1	L	86	164
unc RNAi	8	eye2	R	78
unc RNAi	9	eye3	L	61	121
unc RNAi	9	eye4	R	60							#eye cells per animal
unc RNAi	10	eye5	L	86	145						control RNAi	map3k-1 RNAi		2 tailed ttest
unc RNAi	10	eye6	R	59							164	251		0.0103977
unc RNAi	11	eye7	L	85	154						121	182
unc RNAi	11	eye8	R	69							145	233
unc RNAi	1	eye1	L	78	156						154	135
unc RNAi	1	eye2	R	78							156	209
unc RNAi	2	eye3	L	57	92						92	466
unc RNAi	2	eye4	R	35							107	389
unc RNAi	3	eye5	L	59	107						87	234
unc RNAi	3	eye6	R	48
unc RNAi	4	eye7	L	47	87
unc RNAi	4	eye8	R	40
map3k1(RNAi)	12	eye9	L	128	251
map3k1(RNAi)	12	eye10	R	123
map3k1(RNAi)	13	eye11	L	111	182
map3k1(RNAi)	13	eye12	R	71
map3k1(RNAi)	14	eye13	L	101	233
map3k1(RNAi)	14	eye14	R	132
map3k1(RNAi)	15	eye15	L	114	135
map3k1(RNAi)	15	eye16	R	21
map3k1(RNAi)	16	eye17	L	102	209
map3k1(RNAi)	16	eye18	R	107
map3k1(RNAi)	5	eye9	L	214	466
map3k1(RNAi)	5	eye10	R	252
map3k1(RNAi)	6	eye11	L	196	389
map3k1(RNAi)	6	eye12	R	193
map3k1(RNAi)	7	eye13	L	95	234
map3k1(RNAi)	7	eye14	R	139

## Sheet: Fig5
Relative x.coord,y.coord position of normal eyes (in control animals), ectopic eyes (in map3k1RNAi, wntA RNAi, ndkRNAi animals), and of ovo+ eye progenitor cells (in control animals)
condition	x.coord	y.coord
control	1.01623	0.0186298
control	1.01623	0.0186298
control	1.01623	0.0186298
control	1.01623	0.0186298
control	1.01623	0.0186298
control	-1.01638	-0.0365084
control	-1.01638	-0.0365084
control	-1.01638	-0.0365084
control	-1.01638	-0.0365084
control	-1.01638	-0.0365084
map3k1.RNAi	0.696	0.413793
map3k1.RNAi	-0.6	0.586207
map3k1.RNAi	-1.608	-0.137931
map3k1.RNAi	-1.56	-0.310345
map3k1.RNAi	-1.784	-0.275862
map3k1.RNAi	-1.768	-0.431034
map3k1.RNAi	-1.592	-0.706897
map3k1.RNAi	-1.832	-0.741379
map3k1.RNAi	-1.752	-0.913793
map3k1.RNAi	-2.088	-0.982759
map3k1.RNAi	-1.992	-1.10345
map3k1.RNAi	-2.264	-0.603448
map3k1.RNAi	-2.312	-0.551724
map3k1.RNAi	-2.536	-0.810345
map3k1.RNAi	-2.6	-1.22414
map3k1.RNAi	-2.888	-1.2931
map3k1.RNAi	-2.312	-1.68966
map3k1.RNAi	-2.312	-1.63793
map3k1.RNAi	-1.592	-2.18966
map3k1.RNAi	1.944	-2.22414
map3k1.RNAi	1.528	-1.18966
map3k1.RNAi	1.16	-0.862069
map3k1.RNAi	1.8	-0.931034
map3k1.RNAi	2.04	-1.06897
map3k1.RNAi	2.168	-1.05172
map3k1.RNAi	2.232	-0.87931
map3k1.RNAi	1.864	-0.551724
map3k1.RNAi	1.864	-0.534483
map3k1.RNAi	1.864	-0.431034
map3k1.RNAi	2.2	-1.36207
map3k1.RNAi	2.312	-1.55172
map3k1.RNAi	2.632	-1.7931
map3k1.RNAi	2.696	-1.86207
map3k1.RNAi	2.872	-2.25862
wntA.RNAi	-1.4507	-0.989691
wntA.RNAi	-1.35681	-1.07216
wntA.RNAi	-1.60094	-1.03093
wntA.RNAi	-1.48826	-1.17526
wntA.RNAi	-1.60094	-1.27835
wntA.RNAi	-1.61972	-1.40206
wntA.RNAi	-1.75117	-1.71134
wntA.RNAi	1.55399	-1.89691
wntA.RNAi	1.38498	-1.21649
wntA.RNAi	1.40376	-1.07216
wntA.RNAi	1.51643	-0.804124
wntA.RNAi	1.70423	-0.845361
wntA.RNAi	1.61033	-1.01031
wntA.RNAi	1.57277	-1.01031
wntA.RNAi	1.53521	-1.05155
ndk.RNAi	-1.33083	-1.16872
ndk.RNAi	-1.19549	-1.21811
ndk.RNAi	-1.75188	-1.0535
ndk.RNAi	-1.81203	-1.16872
ndk.RNAi	-1.93233	-1.61317
ndk.RNAi	-1.4812	-1.71193
ndk.RNAi	-1.39098	-2.23868
ndk.RNAi	-1.31579	-4.39506
ndk.RNAi	1.84211	-1.0535
ndk.RNAi	1.87218	-1.08642
ndk.RNAi	1.7218	-1.1358
ndk.RNAi	1.52632	-1.21811
ndk.RNAi	1.45113	-1.44856
ndk.RNAi	1.7218	-1.49794
ndk.RNAi	1.81203	-1.4321
ndk.RNAi	2.11278	-2.96296
ovo	-0.677893	0.456996
ovo	-2.15216	0.601326
ovo	-1.59917	0.0122691
ovo	-1.6474	-0.0754884
ovo	-1.67908	-0.250438
ovo	-1.6305	-0.250013
ovo	-1.53333	-0.249165
ovo	-1.56516	-0.389181
ovo	-1.66218	-0.424962
ovo	-1.64549	-0.547087
ovo	-1.49989	-0.510881
ovo	-1.17622	-0.455653
ovo	-0.996959	-0.733563
ovo	-0.834032	-0.976682
ovo	-1.09158	-1.36321
ovo	-1.26935	-1.4521
ovo	-1.33356	-1.5924
ovo	-1.30061	-1.73185
ovo	-1.15345	-2.07991
ovo	-1.08641	-2.63827
ovo	-0.584054	-2.72122
ovo	-1.72363	-1.24646
ovo	-1.78861	-1.19463
ovo	-1.88578	-1.19547
ovo	-1.95076	-1.14364
ovo	-2.01632	-0.952073
ovo	-2.06426	-1.1097
ovo	-2.20916	-1.32057
ovo	-1.32027	-0.876125
ovo	-1.35266	-0.876408
ovo	-1.48199	-0.929939
ovo	-1.49826	-0.912614
ovo	-1.35216	-0.998674
ovo	-1.4815	-1.05221
ovo	-1.30294	-1.15545
ovo	-1.83861	-0.845717
ovo	-1.92014	-0.706691
ovo	-1.88769	-0.723875
ovo	-1.74201	-0.705136
ovo	-1.77483	-0.600619
ovo	-1.67703	-0.75697
ovo	-1.59627	-0.703863
ovo	-1.85728	-0.234527
ovo	-1.88917	-0.357076
ovo	-2.01872	-0.358207
ovo	-2.46974	-0.956033
ovo	0.720994	-1.0679
ovo	1.11056	-1.29158
ovo	1.06283	-1.5016
ovo	0.999045	-1.7467
ovo	1.16346	-2.35662
ovo	1.26253	-2.82737
ovo	2.00497	-2.20953
ovo	2.3287	-2.17177
ovo	1.98637	-1.6158
ovo	1.66271	-1.67103
ovo	1.90385	-1.23225
ovo	1.9194	-1.0749
ovo	1.82238	-1.11069
ovo	1.80562	-0.971095
ovo	1.96735	-0.917281
ovo	2.06578	-1.23083
ovo	2.27609	-1.17659
ovo	2.58441	-1.33111
ovo	2.25735	-0.547936
ovo	2.09393	-0.182551
ovo	1.98064	-0.201008
ovo	1.78625	-0.185238
ovo	1.65677	-0.203836
ovo	1.65733	-0.343569
ovo	1.46308	-0.362733
ovo	1.49554	-0.379917
ovo	1.2206	-0.469654
ovo	1.56194	-0.781084
ovo	0.912985	-0.489808

## Sheet: Fig6B
Number of migratory ovo+ cells located outside of eyes, Fig 6B
	0 dpa		2 dpa		5 dpa		8 dpa		14 dpa
	ctrl RNAi	map3k1 RNAi	ctrl RNAi	map3k1 RNAi	ctrl RNAi	map3k1 RNAi	ctrl RNAi	map3k1 RNAi	ctrl RNAi	map3k1 RNAi
samples	0	0	14	13	69	7	62	67	40	15
	0	0	7	13	39	61	43	49	48	25
	0	0	13	18	53	61	41	40	42	43
	0	0	17	11	59	68	34	40	55	32
	0	0	15	14	43	39	36	64	57	18
	0	0	27	17	52	64	56	46	63	9
	4	0	18	6	56	35	53	28	24	52
	0	0	19	14	64	46	64	63	47	34
	8	0	23	21	45	60	51	40	37	36
	3	0	24	9	82	50	48	47	33	17
	2	0	12	3	64	37	66	39	52	15
	0	0		9	61	53	42	78	49	25
	0	0		25	63	34	46	42		40
		0		15	52	28		33		30
		0		18	36			51		32
		0		19						31
		0		14						18
										33
										33
average	1.30769	0	17.1818	14.0588	55.8667	45.9286	49.3846	48.4667	45.5833	28.3158
2 tailed ttest map3k1 vs ctrl		0.0760404		0.173295		0.0850097		0.843379		0.000278789

## Sheet: Fig6C
Numbers of opsin+tyrosinase+ eye cells in Figure 6C
RNAi condition	timepoint	animal.number	Eye.Sample.name (L, R)	total.eye.cells			Control 8	map3k1 8	Control 14	map3k1 14
ctrl	14d	1	eye_1/eye_2	280			364	281	280	589
ctrl	14d	2	eye_3/eye_4	296			232	77	296	414
ctrl	14d	3	eye_5/eye_6	254			214	193	254	372
ctrl	14d	4	eye_7/eye_8	193			250	99	193	423
ctrl	14d	5	eye_9/eye_10	155			151	416	155	156
ctrl	14d	6	eye_11/eye_12	197			262	267	197	764
map3k1	14d	10	eye_13/eye_14	589				101		235
map3k1	14d	11	eye_15/eye_16	414				240
map3k1	14d	12	eye_17/eye_18	372
map3k1	14d	15	eye_19/eye_20	423
map3k1	14d	16	eye_21/eye_22	156			ttest 8dpa c>m		ttest 14dpa c>m
map3k1	14d	17	eye_23/eye_24	764			0.481913		0.048685
map3k1	14d	18	eye_25/eye_26	235
ctrl	8d	21	eye_27/eye_28	364			c 8>14		m 8>14
ctrl	8d	22	eye_29/eye_30	232			0.66446		0.0379214
ctrl	8d	23	eye_31/eye_32	214
ctrl	8d	24	eye_33/eye_34	250
ctrl	8d	25	eye_35/eye_36	151
ctrl	8d	26	eye_37/eye_38	262
map3k1	8d	31	eye_39/eye_40	281
map3k1	8d	32	eye_41/eye_42	77
map3k1	8d	33	eye_43/eye_44	193
map3k1	8d	34	eye_45/eye_46	99
map3k1	8d	35	eye_47/eye_48	416
map3k1	8d	36	eye_49/eye_50	267
map3k1	8d	37	eye_51/eye_52	101
map3k1	8d	38	eye_53/eye_54	240

## Sheet: Fig6D
Number of Opsin/tyrosinase+ovo+ cells located outside of mature eyes, from Fig 6D						Summary
Sample	number of Opsin/tyrosinase+ovo+ cells located outside of mature eyes					Unc8dpa	map3k1 8dpa	unc14dpa	map3k1 14dpa
Control 8dpa W1	2					2	0	2	5
Control 8dpa W2	1					1	1	0	6
Control 8dpa W3	0					0	1	0	6
Control 8dpa W4	0					0	0	0	7
Control 8dpa W5	0					0	7	0	4
Control 8dpa W6	1					1	2	3	0
Control 8dpa W7	1					1	0	1	7
Control 8dpa W1	1					1	2	1	4
Control 8dpa W2	3					3	13	2	5
Control 8dpa W3	3					3	12	1	13
Control 8dpa W4	3					3	12	1	20
Control 8dpa W6	3					3	12	3	20
Control 8dpa W7	2					2	14		10
							16		18
map3k1 8dpa W1	0						10		4
map3k1 8dpa W2	1								11
map3k1 8dpa W4	1								8
map3k1 8dpa W5	0								1
map3k1 8dpa W6	7								1
map3k1 8dpa W7	2					ttests
map3k1 8dpa W8	0						8dpa cntl v map3k		14dpa cntl v map3k1
map3k1 8dpa W9	2					pvalue	0.00500938		0.000137723
map3k1 8dpa W1	13
map3k1 8dpa W2	12						cntl 8 v 14dpa		map3k1 8 v 14dpa
map3k1 8dpa W3	12					pvalue	0.429786		0.605941
map3k1 8dpa W4	12
map3k1 8dpa W5	14
map3k1 8dpa W6	16
map3k1 8dpa W7	10
control 14dpa W2	2
control 14dpa W3	0
control 14dpa W4	0
control 14dpa W5	0
control 14dpa W6	0
control 14dpa W1	3
control 14dpa W2	1
control 14dpa W3	1
control 14dpa W4	2
control 14dpa W5	1
control 14dpa W6	1
control 14dpa W7	3
map3k1 14dpa W1	5
map3k1 14dpa W2	6
map3k1 14dpa W3	6
map3k1 14dpa W4	7
map3k1 14dpa W5	4
map3k1 14dpa W6	0
map3k1 14dpa W7	7
map3k1 14dpa W8	4
map3k1 14dpa W1	5
map3k1 14dpa W2	13
map3k1 14dpa W3	20
map3k1 14dpa W4	20
map3k1 14dpa W5	10
map3k1 14dpa W6	18
map3k1 14dpa W7	4
map3k1 14dpa W8	11
map3k1 14dpa W9	8
map3k1 14dpa W10	1
map3k1 14dpa W11	1

## Sheet: FigS1B
Scoring of homeostatic control vs map3k1 RNAi animals, Fig S1B
Phenotype	Control Wk1	Control Wk 3	Control Wk4	Control Wk8	map3k-1(RNAi) Wk1	map3k-1(RNAi) Wk3	map3k-1(RNAi) Wk4	map3k-1(RNAi) W8
Normal Eyes	46	46	46	46	41	6	1
1 Set of Ectopic Eyes					7	26	10
2 Sets of Ectopic Eyes						16	28
2+ Sets of Ectopic Eyes							8	44
Ectopic Eyes and Outgrowths								3
Other							1	1
Total	46	46	46	46	48	48	48	48

## Sheet: sfrp1
Exp	worm	sfrp1	area	angle	length	Whole worm	area	angle	length	ratio	Ratio average	Ttest
map3k.exp25	unc22 Tk W1	9	0.003	-74.521	0.415	10	0.034	-77.132	5.6	0.0741071
map3k.exp25	unc22 Tk W2	7	0.003	-77.56	0.435	8	0.032	-77.591	5.178	0.0840093
map3k.exp25	unc22 Tk W3	5	0.002	-77.471	0.345	6	0.036	-84.519	5.802	0.0594623
map3k.exp25	unc22 Tk W4	3	0.002	-95.947	0.3	4	0.033	-90.793	5.377	0.0557932
map3k.exp25	unc22 Tk W5	1	0.003	-80.838	0.394	2	0.026	-84.556	4.121	0.0956079
map3k.exp25	unc22 Tk W6									#DIV/0!
map3k.exp25	unc22 Tk W7									#DIV/0!
map3k.exp25	unc22 Tk W8									#DIV/0!
map3k.exp25	unc22 Tk W9									#DIV/0!
map3k.exp25
map3k.exp25	map3k1 Tk W1	1	0.002	-112.932	0.354	2	0.027	-96.395	4.308	0.0821727
map3k.exp25	map3k1 Tk W2	3	0.003	-101.802	0.413	5	0.022	-107.873	3.704	0.111501
map3k.exp25	map3k1 Tk W3	6	0.002	-71.565	0.379	7	0.021	-76.888	3.51	0.107977
map3k.exp25	map3k1 Tk W4	8	0.003	-75.774	0.451	9	0.029	-82.667	4.662	0.0967396
map3k.exp25	map3k1 Tk W5	10	0.003	-75.964	0.529	11	0.026	-82.59	4.265	0.124033
map3k.exp25	map3k1 Tk W6	12	0.003	-154.983	0.408	13	0.02	-158.97	3.315	0.123077
map3k.exp25	map3k1 Tk W7	1	0.002	-90	0.323	2	0.022	-90.409	3.48	0.0928161
map3k.exp25	map3k1 Tk W8	3	0.003	-109.832	0.4	4	0.031	-104.55	4.996	0.0800641
map3k.exp25	map3k1 Tk W9	5	0.002	-72.3	0.308	6	0.023	-76.549	3.708	0.0830636	0.10016
